# Supplementary material for: Influence of PEG Molecular Weight on Washout Resistance and Deposition Efficiency of Magnetoresponsive Nanoclusters Under Pulsatile Flow for Magnetic Drug Targeting
Source: Pharmaceuticals (Basel). 2025 Sep 17;18(9):1394. doi: 10.3390/ph18091394 (PMC12473000; doi:10.3390/ph18091394)
Supplement: Supplementary file 1 [file pharmaceuticals-18-01394-s001.zip]

Archive with 1 entries (1 files):
- pharmaceuticals-3847948-supplementary.pdf
